# Supplementary material for: Downregulation of DNA repair proteins and increased DNA damage in hypoxic colon cancer cells is a therapeutically exploitable vulnerability
Source: Oncotarget. 2017 Sep 21;8(49):86296–311. doi: 10.18632/oncotarget.21145 (PMC5689686; doi:10.18632/oncotarget.21145)
Supplement: Supplementary file 2 [file oncotarget-08-86296-s002.xls]

## Sheet: Sheet1
Supplementary Table 1. Correlation of the HIF2a co-expression signature with DNA repair genes
HR		FA Pathway		MMR		NHEJ		NER
POLD2	-0.436	UBE2T	-0.438	POLD2	-0.436	FEN1	-0.333	POLD2	-0.436
XRCC3	-0.392	BRCA1	-0.375	LIG1	-0.408	POLL	-0.257	LIG1	-0.408
RAD54L	-0.39	TELO2	-0.373	EXO1	-0.388	XRCC6	-0.222	POLE2	-0.377
RAD54B	-0.385	BRIP1	-0.369	RFC4	-0.349	PRKDC	-0.219	POLE	-0.364
BLM	-0.354	BLM	-0.354	POLD1	-0.345	MRE11A	-0.194	RFC4	-0.349
POLD1	-0.345	FANCA	-0.351	RFC3	-0.339	DNTT	-0.186	POLD1	-0.345
RPA3	-0.318	RMI2	-0.348	RPA3	-0.318	RAD50	-0.161	RFC3	-0.339
RAD51	-0.317	RMI1	-0.344	PCNA	-0.304	POLM	-0.137	RPA3	-0.318
BRCA2	-0.29	FANCC	-0.343	RFC2	-0.293	XRCC5	-0.118	PCNA	-0.304
RAD52	-0.268	FANCB	-0.339	SSBP1	-0.266	XRCC4	-0.117	RFC2	-0.293
SSBP1	-0.266	FANCD2	-0.339	MSH2	-0.264			CDK7	-0.264
SHFM1	-0.229	STRA13	-0.324	POLD3	-0.157			ERCC6	-0.241
TOP3A	-0.229	RPA3	-0.318	MSH3	-0.143			RAD23A	-0.226
TOP3B	-0.208	RAD51	-0.317	MSH6	-0.142			POLE3	-0.211
RAD51B	-0.197	PALB2	-0.313	RPA4	-0.14			POLD3	-0.157
MRE11A	-0.194	FANCG	-0.312					CUL4A	-0.156
SYCP3	-0.191	FAN1	-0.303					CCNH	-0.147
XRCC2	-0.179	FANCE	-0.294					ERCC2	-0.144
RAD50	-0.161	BRCA2	-0.29					RPA4	-0.14
POLD3	-0.157	FANCF	-0.269					GTF2H3	-0.132
EME1	-0.154	FANCI	-0.262					MNAT1	-0.128
RPA4	-0.14	FANCM	-0.239
RAD51D	-0.114	TOP3A	-0.229
		TOP3B	-0.208
		USP1	-0.199
		FANCL	-0.191
		ATR	-0.168
		EME2	-0.161
		EME1	-0.154
		RPA4	-0.14
		POLH	-0.128
		HES1	-0.126
		POLI	0.181
		REV3L	0.205
		POLK	0.207
Correlation© values between expression of the HIF2a co-expression signature and the indicated genes involved in specific DNA repair pathways (KEGG pathways; www.genome.jp/kegg/).
